# Supplementary material for: High proportion of RR-TB and mutations conferring RR outside of the RRDR of the rpoB gene detected in GeneXpert MTB/RIF assay positive pulmonary tuberculosis cases, in Addis Ababa, Ethiopia
Source: PLoS One. 2022 Dec 30;17(12):e0277145. doi: 10.1371/journal.pone.0277145 (PMC9803184; doi:10.1371/journal.pone.0277145)
Supplement: S1 File — (XLSX) [file pone.0277145.s001.xlsx]

## Sheet: Sheet1
Code No	Sampling Site	Sex	Age	Marital Status	Residence	Religion	Occupation	Income	TB Symptom	ContactAcTB	Any Medicine	BCGVaccine	PTBSkinTest	PTBIGRATest	PreviousTB+	RxActLatTB	PCXRTB	Chronic Dis	RxDxCancer	DxHIV IDUs	HAdmission	HAlcohol	HKhat	HSmoking	XpertResult	XPertRIFRD	Probe D	Probe C	Probe E	Probe B	Probe A	RR Without Missed Probe	DNA Amount
1	Sendafa	Male	30	Married	Rural	Christian	House Wife	None	Yes	No	No	No	No	No	No	No	Yes	No	No	No	No	No	No	No	Positive	Sensitive	Positive	Positive	Positive	Positive	Positive	No	High
2	SPH	Male	25	Single	Urban	Christian	Employed	5000	Yes	No	No	No	No	No	No	No	No	No	No	No	No	Yes	Yes	Yes	Positive	Sensitive	Positive	Positive	Positive	Positive	Positive	No	Medium
3	SPH	Male	45	Married	Urban	Christian	Unemployed	None	Yes	No	No	No	No	No	No	No	No	No	No	No	No	Yes	No	No	Positive	Sensitive	Positive	Positive	Positive	Positive	Positive	No	Medium
4	SPH	Female	45	Married	Urban	Muslim	House Wife	None	Yes	Yes	Yes	Yes	No	Yes	Yes	Yes	Yes	No	No	Yes	Yes	No	Yes	No	Positive	Resistant	Positive	Positive	Negative	Positive	Positive	No	Very Low
5	SPH	Female	40	Married	Urban	Muslim	Unemployed	None	Yes	No	No	No	No	No	No	No	No	No	No	No	No	No	No	No	Positive	Sensitive	Positive	Positive	Positive	Positive	Positive	No	Very Low
6	Sululta	Male	25	Married	Rural	Christian	Daily Laborer	None	Yes	No	Yes	No	No	No	No	No	No	No	No	No	No	No	No	No	Positive	Sensitive	Positive	Positive	Positive	Positive	Positive	No	Very Low
7	Sululta	Male	34	Married	Urban	Christian	Daily Laborer	None	None	No	No	No	No	No	No	No	No	No	No	Yes	Yes	Yes	Yes	Yes	Positive	Sensitive	Positive	Positive	Positive	Positive	Positive	No	Low
8	SPH	Male	65	Married	Urban	Christian	House Wife	None	Yes	Yes	No	No	No	No	Yes	No	No	No	No	No	No	No	No	No	Positive	Sensitive	Positive	Positive	Positive	Positive	Positive	No	Low
9	Sendafa	Female	38	Divorced	Urban	Christian	Unemployed	None	Yes	Yes	No	No	Yes	No	No	No	No	No	No	No	No	Yes	No	No	Positive	Sensitive	Positive	Positive	Positive	Positive	Positive	No	Medium
10	Sululta	Female	75	Married	Rural	Christian	Unemployed	None	Yes	No	No	No	No	No	No	No	No	No	No	No	Yes	No	No	No	Positive	Sensitive	Positive	Positive	Positive	Positive	Positive	No	Low
11	SPH	Female	7	Single	Urban	Christian	Unemployed	None	Yes	No	Yes	No	No	Yes	Yes	Yes	No	No	No	No	No	No	No	No	Positive	Sensitive	Positive	Positive	Positive	Positive	Positive	No	Very Low
12	Sendafa	Male	65	Married	Rural	Christian	Daily Laborer	None	Yes	No	No	Yes	No	No	No	No	No	No	No	Yes	No	Yes	No	No	Positive	Sensitive	Positive	Positive	Positive	Positive	Positive	No	High
13	Sululta	Male	18	Single	Urban	Christian	Unemployed	None	Yes	No	No	No	No	No	No	No	No	No	No	No	No	No	No	No	Positive	Sensitive	Positive	Positive	Positive	Positive	Positive	No	Medium
14	SPH	Male	55	Divorced	Urban	Christian	Daily Laborer	None	Yes	No	Yes	No	No	No	No	Yes	No	No	No	No	No	No	No	No	Positive	Sensitive	Positive	Positive	Positive	Positive	Positive	No	Medium
15	SPH	Male	19	Married	Urban	Christian	Unemployed	None	Yes	No	No	No	No	No	No	No	No	No	No	Yes	No	No	No	No	Positive	Sensitive	Positive	Positive	Positive	Positive	Positive	No	High
16	SPH	Male	27	Married	Urban	Christian	Employed	3000	Yes	Yes	No	No	No	No	No	No	Yes	No	No	No	No	No	No	No	Positive	Sensitive	Positive	Positive	Positive	Positive	Positive	No	High
17	Sendafa	Male	35	Married	Rural	Christian	Daily Laborer	None	Yes	No	No	No	No	No	No	No	Yes	No	Yes	No	Yes	Yes	No	No	Positive	Sensitive	Positive	Positive	Positive	Positive	Positive	No	Low
18	SPH	Male	40	Married	Urban	Christian	Daily Laborer	None	Yes	Yes	Yes	Yes	No	No	No	Yes	Yes	Yes	No	Yes	No	No	No	Yes	Positive	Sensitive	Positive	Positive	Positive	Positive	Positive	No	Very Low
19	SPH	Male	25	Married	Urban	Christian	Employed	1800	Yes	Yes	Yes	No	No	No	No	No	No	No	No	No	No	No	No	No	Positive	Sensitive	Positive	Positive	Positive	Positive	Positive	No	High
20	Sululta	Male	28	Married	Rural	Christian	Daily Laborer	None	Yes	No	No	No	No	No	No	No	No	Yes	No	No	Yes	No	No	No	Positive	Sensitive	Positive	Positive	Positive	Positive	Positive	No	Low
21	SPH	Male	50	Married	Urban	Christian	Employed	4000	None	Yes	No	No	No	No	Yes	Yes	No	No	No	Yes	No	No	No	No	Positive	Sensitive	Positive	Positive	Positive	Positive	Positive	No	Low
22	SPH	Male	35	Single	Urban	Christian	Unemployed	None	Yes	No	No	No	No	No	No	No	No	No	No	No	No	Yes	Yes	Yes	Positive	Sensitive	Positive	Positive	Positive	Positive	Positive	No	High
23	SPH	Male	25	Single	Urban	Christian	Employed	1500	Yes	No	No	No	No	No	No	No	No	No	No	No	Yes	No	No	No	Positive	Sensitive	Positive	Positive	Positive	Positive	Positive	No	Low
24	SPH	Male	26	Married	Urban	Christian	Daily Laborer	None	None	No	No	No	No	No	No	No	Yes	No	No	Yes	No	No	No	No	Positive	Sensitive	Positive	Positive	Positive	Positive	Positive	No	Medium
25	SPH	Female	36	Married	Urban	Christian	Daily Laborer	None	Yes	No	No	No	No	No	No	No	No	No	No	No	No	Yes	Yes	Yes	Positive	Sensitive	Positive	Positive	Positive	Positive	Positive	No	Low
26	Sendafa	Male	30	Married	Rural	Christian	Daily Laborer	None	Yes	Yes	No	No	No	No	No	No	No	No	No	Yes	No	Yes	No	No	Positive	Sensitive	Positive	Positive	Positive	Positive	Positive	No	Medium
27	SPH	Male	22	Married	Urban	Muslim	Daily Laborer	None	Yes	No	Yes	No	No	No	No	No	No	No	No	No	No	No	Yes	No	Positive	Sensitive	Positive	Positive	Positive	Positive	Positive	No	Medium
28	SPH	Female	29	Divorced	Urban	Christian	Daily Laborer	None	Yes	No	No	Yes	No	No	No	Yes	No	No	No	No	No	No	No	No	Positive	Sensitive	Positive	Positive	Positive	Positive	Positive	No	Low
29	SPH	Female	40	Married	Urban	Muslim	House Wife	None	Yes	No	Yes	Yes	No	Yes	Yes	Yes	Yes	Yes	Yes	Yes	Yes	No	Yes	No	Positive	Sensitive	Positive	Positive	Positive	Positive	Positive	No	Medium
30	Sendafa	Male	20	Single	Rural	Christian	Daily Laborer	None	Yes	No	No	No	No	No	No	No	Yes	No	No	No	No	No	No	No	Positive	Sensitive	Positive	Positive	Positive	Positive	Positive	No	Low
31	Sendafa	Female	28	Married	Rural	Christian	Daily Laborer	None	Yes	No	No	No	No	No	No	No	Yes	No	No	No	No	Yes	Yes	Yes	Positive	Sensitive	Positive	Positive	Positive	Positive	Positive	No	Low
32	SPH	Male	43	Single	Urban	Christian	Employed	2800	Yes	No	No	No	No	No	No	No	No	No	No	No	No	Yes	Yes	Yes	Positive	Sensitive	Positive	Positive	Positive	Positive	Positive	No	Medium
33	SPH	Female	6	Single	Urban	Christian	Unemployed	None	Yes	Yes	Yes	No	No	Yes	Yes	No	No	No	No	No	Yes	No	No	No	Positive	Sensitive	Positive	Positive	Positive	Positive	Positive	No	Low
34	Sululta	Male	45	Married	Rural	Christian	Unemployed	None	Yes	Yes	No	No	No	No	No	No	Yes	No	No	No	No	Yes	Yes	Yes	Positive	Sensitive	Positive	Positive	Positive	Positive	Positive	No	Medium
35	SPH	Male	39	Married	Urban	Muslim	House Wife	None	Yes	No	No	No	No	No	No	No	Yes	No	No	No	No	Yes	Yes	Yes	Positive	Sensitive	Positive	Positive	Positive	Positive	Positive	No	Medium
36	Sululta	Female	21	Married	Rural	Christian	House Wife	None	Yes	Yes	No	Yes	Yes	No	Yes	No	No	Yes	No	No	No	No	No	No	Positive	Sensitive	Positive	Positive	Positive	Positive	Positive	No	Low
37	SPH	Female	25	Single	Urban	Christian	Employed	1700	Yes	No	No	No	No	No	No	No	No	No	No	No	No	No	No	No	Positive	Sensitive	Positive	Positive	Positive	Positive	Positive	No	Medium
38	SPH	Male	30	Married	Urban	Christian	Daily Laborer	None	Yes	No	No	No	No	No	No	No	Yes	No	No	No	No	Yes	Yes	Yes	Positive	Sensitive	Positive	Positive	Positive	Positive	Positive	No	Medium
39	SPH	Male	38	Married	Urban	Muslim	Employed	3000	Yes	No	No	No	No	No	No	Yes	Yes	No	No	No	No	No	Yes	No	Positive	Sensitive	Positive	Positive	Positive	Positive	Positive	No	High
40	SPH	Male	52	Married	Urban	Muslim	Employed	4500	Yes	No	No	No	No	No	No	No	Yes	No	No	Yes	No	No	Yes	No	Positive	Sensitive	Positive	Positive	Positive	Positive	Positive	No	High
41	SPH	Female	59	Married	Urban	Christian	Unemployed	None	Yes	No	No	No	No	No	No	No	Yes	No	No	No	No	No	No	No	Positive	Sensitive	Positive	Positive	Positive	Positive	Positive	No	Very Low
42	SPH	Female	28	Married	Urban	Christian	House Wife	None	Yes	No	No	No	No	No	No	No	No	No	No	No	No	No	No	No	Positive	Sensitive	Positive	Positive	Positive	Positive	Positive	No	Very Low
43	SPH	Female	43	Married	Urban	Christian	Employed	3400	Yes	No	No	No	No	No	No	No	No	Yes	No	Yes	No	No	No	No	Positive	Sensitive	Positive	Positive	Positive	Positive	Positive	No	Low
44	SPH	Female	40	Single	Urban	Christian	Unemployed	None	Yes	No	No	No	No	No	No	No	Yes	Yes	No	No	No	No	No	No	Positive	Sensitive	Positive	Positive	Positive	Positive	Positive	No	Medium
45	SPH	Female	58	Married	Urban	Christian	Daily Laborer	None	Yes	Yes	No	No	No	No	No	Yes	No	No	No	No	No	No	No	No	Positive	Sensitive	Positive	Positive	Positive	Positive	Positive	No	Very Low
46	Sululta	Female	29	Married	Urban	Christian	Daily Laborer	None	Yes	No	No	No	No	No	No	No	Yes	No	No	No	No	No	No	No	Positive	Resistant	Positive	Positive	Negative	Positive	Positive	No	Low
47	SPH	Male	50	Married	Rural	Muslim	Daily Laborer	None	Yes	Yes	No	No	No	No	No	No	Yes	Yes	No	No	No	No	No	No	Positive	Sensitive	Positive	Positive	Positive	Positive	Positive	No	Low
48	SPH	Male	40	Married	Urban	Christian	Employed	3500	Yes	No	No	No	No	No	No	No	No	No	No	No	No	No	No	No	Positive	Sensitive	Positive	Positive	Positive	Positive	Positive	No	Very Low
49	SPH	Female	37	Single	Urban	Christian	House Wife	None	Yes	No	Yes	No	No	No	No	Yes	Yes	Yes	No	Yes	No	Yes	No	No	Positive	Resistant	Positive	Positive	Negative	Positive	Positive	No	Medium
50	SPH	Male	52	Married	Urban	Christian	Employed	9500	Yes	No	No	No	No	No	No	No	Yes	Yes	No	No	Yes	No	No	No	Positive	Sensitive	Positive	Positive	Positive	Positive	Positive	No	Low
51	SPH	Female	26	Married	Urban	Muslim	Daily Laborer	None	Yes	No	Yes	No	No	No	Yes	No	Yes	No	No	No	No	No	Yes	No	Positive	Sensitive	Positive	Positive	Positive	Positive	Positive	No	High
52	SPH	Female	40	Divorced	Urban	Christian	Daily Laborer	None	Yes	No	Yes	Yes	No	No	No	Yes	No	Yes	No	No	No	No	No	No	Positive	Sensitive	Positive	Positive	Positive	Positive	Positive	No	Medium
53	SPH	Female	24	Single	Urban	Christian	Unemployed	None	Yes	Yes	Yes	No	No	No	Yes	Yes	Yes	No	No	Yes	No	No	No	No	Positive	Resistant	Positive	Positive	Negative	Positive	Positive	No	Medium
54	Sululta	Male	45	Married	Rural	Christian	Daily Laborer	None	Yes	No	Yes	No	No	No	No	Yes	No	No	No	No	No	Yes	No	No	Positive	Sensitive	Positive	Positive	Positive	Positive	Positive	No	Low
55	SPH	Male	39	Married	Urban	Christian	Employed	3200	Yes	No	No	No	No	No	No	No	No	No	No	Yes	No	No	No	No	Positive	Sensitive	Positive	Positive	Positive	Positive	Positive	No	Medium
56	SPH	Male	26	Married	Rural	Christian	Daily Laborer	None	Yes	No	No	No	No	No	No	No	No	No	No	Yes	No	No	Yes	Yes	Positive	Sensitive	Positive	Positive	Positive	Positive	Positive	No	High
57	SPH	Female	28	Single	Urban	Christian	Daily Laborer	None	Yes	No	No	No	No	No	Yes	Yes	No	No	No	No	No	No	No	No	Positive	Sensitive	Positive	Positive	Positive	Positive	Positive	No	Medium
58	Sululta	Female	14	Single	Urban	Christian	Unemployed	None	Yes	Yes	Yes	Yes	No	No	No	No	No	No	No	No	No	No	No	No	Positive	Sensitive	Positive	Positive	Positive	Positive	Positive	No	Medium
59	SPH	Female	65	Married	Urban	Christian	Employed	2000	Yes	No	Yes	No	No	No	No	No	Yes	No	No	No	Yes	No	No	No	Positive	Sensitive	Positive	Positive	Positive	Positive	Positive	No	Very Low
60	Sululta	Female	28	Single	Rural	Christian	Unemployed	None	Yes	No	Yes	No	No	No	No	No	Yes	No	No	Yes	Yes	No	No	No	Positive	Sensitive	Positive	Positive	Positive	Positive	Positive	No	High
61	SPH	Male	35	Married	Urban	Christian	Daily Laborer	None	Yes	Yes	Yes	No	No	No	Yes	Yes	No	No	No	Yes	Yes	Yes	Yes	Yes	Positive	Resistant	Positive	Positive	Positive	Positive	Positive	Yes	Very Low
62	SPH	Male	28	Married	Urban	Christian	Daily Laborer	None	Yes	No	No	No	No	No	No	No	Yes	No	No	No	No	Yes	Yes	Yes	Positive	Sensitive	Positive	Positive	Positive	Positive	Positive	No	Very Low
63	SPH	Male	21	Single	Urban	Christian	Daily Laborer	None	Yes	Yes	No	No	No	No	No	No	Yes	No	No	No	No	No	Yes	No	Positive	Sensitive	Positive	Positive	Positive	Positive	Positive	No	Medium
64	Sendafa	Male	22	Married	Rural	Christian	Daily Laborer	None	Yes	No	No	No	No	No	No	No	No	No	No	No	No	No	No	No	Positive	Sensitive	Positive	Positive	Positive	Positive	Positive	No	Low
65	Sendafa	Male	25	Single	Rural	Muslim	Unemployed	None	Yes	No	No	No	No	No	No	No	Yes	Yes	No	No	Yes	No	No	No	Positive	Sensitive	Positive	Positive	Positive	Positive	Positive	No	High
66	SPH	Male	58	Married	Urban	Christian	Daily Laborer	None	Yes	No	Yes	No	No	No	No	No	Yes	No	No	No	Yes	Yes	No	Yes	Positive	Sensitive	Positive	Positive	Positive	Positive	Positive	No	Medium
67	SPH	Male	39	Married	Urban	Christian	Employed	2600	Yes	No	No	No	No	No	No	No	Yes	No	No	No	No	No	Yes	No	Positive	Sensitive	Positive	Positive	Positive	Positive	Positive	No	Medium
68	SPH	Female	18	Married	Urban	Muslim	Employed	1500	Yes	Yes	No	No	No	No	No	No	No	No	No	No	No	No	No	No	Positive	Resistant	Positive	Positive	Negative	Positive	Positive	No	Medium
69	SPH	Male	25	Single	Urban	Christian	Daily Laborer	None	Yes	No	No	No	No	No	No	No	No	No	No	No	No	Yes	Yes	Yes	Positive	Sensitive	Positive	Positive	Positive	Positive	Positive	No	Low
70	SPH	Female	25	Married	Urban	Christian	Daily Laborer	None	Yes	No	Yes	No	No	No	No	No	Yes	No	No	Yes	No	No	No	No	Positive	Sensitive	Positive	Positive	Positive	Positive	Positive	No	Medium
71	SPH	Female	16	Single	Urban	Muslim	Unemployed	None	Yes	Yes	Yes	No	No	No	Yes	Yes	Yes	No	No	No	No	No	No	No	Positive	Sensitive	Positive	Positive	Positive	Positive	Positive	No	Low
72	SPH	Male	22	Single	Urban	Christian	Unemployed	None	Yes	Yes	Yes	No	No	No	No	No	Yes	No	No	Yes	No	No	No	No	Positive	Sensitive	Positive	Positive	Positive	Positive	Positive	No	Low
73	Sululta	Male	45	Single	Urban	Christian	Employed	1700	Yes	No	No	No	No	No	No	No	No	No	No	Yes	No	No	No	No	Positive	Resistant	Positive	Positive	Positive	Positive	Positive	Yes	Medium
74	Sendafa	Female	44	Single	Urban	Muslim	House Wife	None	Yes	No	No	No	No	No	No	No	Yes	Yes	No	No	No	No	No	No	Positive	Sensitive	Positive	Positive	Positive	Positive	Positive	No	Medium
75	SPH	Female	26	Married	Urban	Christian	House Wife	None	Yes	No	No	No	No	No	No	No	Yes	No	No	No	No	No	No	No	Positive	Sensitive	Positive	Positive	Positive	Positive	Positive	No	High
76	SPH	Male	26	Married	Urban	Christian	Employed	1200	Yes	Yes	Yes	No	No	No	No	Yes	Yes	No	No	No	Yes	Yes	No	Yes	Positive	Sensitive	Positive	Positive	Positive	Positive	Positive	No	High
77	SPH	Female	43	Married	Urban	Christian	House Wife	None	Yes	Yes	No	No	Yes	No	No	No	Yes	No	No	No	No	Yes	Yes	No	Positive	Sensitive	Positive	Positive	Positive	Positive	Positive	No	Low
78	SPH	Female	17	Single	Urban	Christian	Unemployed	None	Yes	Yes	No	No	No	No	No	No	Yes	No	No	Yes	No	No	No	No	Positive	Sensitive	Positive	Positive	Positive	Positive	Positive	No	Medium
79	SPH	Female	35	Married	Urban	Christian	Employed	1200	Yes	Yes	No	No	Yes	No	No	No	Yes	Yes	No	No	No	Yes	Yes	Yes	Positive	Sensitive	Positive	Positive	Positive	Positive	Positive	No	Very Low
80	SPH	Female	26	Single	Urban	Christian	Employed	1400	Yes	No	Yes	No	No	No	No	Yes	No	No	No	No	No	No	No	No	Positive	Sensitive	Positive	Positive	Positive	Positive	Positive	No	High
81	SPH	Female	33	Married	Urban	Christian	Employed	1600	Yes	No	No	No	No	No	No	No	Yes	No	No	No	No	No	No	No	Positive	Sensitive	Positive	Positive	Positive	Positive	Positive	No	High
82	SPH	Male	56	Single	Urban	Christian	Unemployed	None	Yes	No	No	No	No	No	No	No	Yes	No	No	No	No	Yes	No	No	Positive	Sensitive	Positive	Positive	Positive	Positive	Positive	No	High
83	SPH	Male	53	Married	Urban	Christian	Employed	4100	Yes	No	No	No	No	No	No	No	No	No	No	No	No	No	No	No	Positive	Sensitive	Positive	Positive	Positive	Positive	Positive	No	High
84	SPH	Male	33	Single	Urban	Christian	Unemployed	None	Yes	No	No	No	No	No	No	No	Yes	No	No	No	Yes	No	No	No	Positive	Sensitive	Positive	Positive	Positive	Positive	Positive	No	Medium
85	SPH	Male	45	Married	Urban	Christian	Employed	2000	Yes	No	No	No	No	No	No	No	Yes	Yes	No	Yes	Yes	Yes	Yes	No	Positive	Resistant	Positive	Positive	Negative	Positive	Positive	No	High
86	SPH	Male	63	Married	Urban	Christian	Employed	1500	Yes	No	No	No	No	Yes	No	No	No	No	No	No	No	No	No	No	Positive	Sensitive	Positive	Positive	Positive	Positive	Positive	No	Very Low
87	SPH	Male	34	Married	Urban	Christian	Daily Laborer	None	Yes	Yes	No	No	No	No	No	Yes	No	No	No	No	No	Yes	No	No	Positive	Sensitive	Positive	Positive	Positive	Positive	Positive	No	Medium
88	Sululta	Male	27	Married	Rural	Christian	Unemployed	None	Yes	No	No	No	No	No	No	No	Yes	No	No	No	No	Yes	No	No	Positive	Sensitive	Positive	Positive	Positive	Positive	Positive	No	Low
89	Sendafa	Male	24	Married	Urban	Christian	Daily Laborer	None	Yes	No	No	No	No	No	No	No	Yes	No	No	No	No	Yes	No	No	Positive	Sensitive	Positive	Positive	Positive	Positive	Positive	No	Very Low
90	Sendafa	Male	66	Married	Rural	Muslim	Daily Laborer	None	Yes	No	No	No	No	No	Yes	Yes	Yes	No	No	No	Yes	No	No	No	Positive	Resistant	Positive	Positive	Negative	Positive	Positive	No	Very Low
91	SPH	Male	57	Married	Urban	Christian	Employed	1200	Yes	Yes	No	Yes	No	No	Yes	Yes	No	No	Yes	No	No	No	No	No	Positive	Sensitive	Positive	Positive	Positive	Positive	Positive	No	Medium
92	SPH	Female	18	Single	Urban	Christian	Employed	2500	Yes	No	No	No	No	Yes	Yes	No	Yes	No	No	No	No	No	No	No	Positive	Sensitive	Positive	Positive	Positive	Positive	Positive	No	Low
93	SPH	Female	27	Married	Urban	Muslim	House Wife	None	Yes	No	No	No	No	No	No	No	No	No	No	No	No	No	No	No	Positive	Resistant	Positive	Positive	Positive	Positive	Positive	Yes	Very Low
94	SPH	Male	28	Single	Urban	Christian	Employed	8000	Yes	No	Yes	No	No	No	No	No	Yes	No	No	No	Yes	Yes	Yes	No	Positive	Resistant	Positive	Positive	Negative	Positive	Positive	No	Very Low
95	SPH	Male	23	Single	Urban	Christian	Employed	1300	Yes	No	No	No	No	No	No	No	No	No	Yes	Yes	No	Yes	No	No	Positive	Sensitive	Positive	Positive	Positive	Positive	Positive	No	Low
96	Sendafa	Female	52	Married	Rural	Christian	Employed	1500	Yes	No	No	No	No	No	No	No	Yes	No	No	Yes	Yes	No	No	No	Positive	Sensitive	Positive	Positive	Positive	Positive	Positive	No	Very Low
97	SPH	Female	33	Single	Urban	Christian	Employed	6000	Yes	No	Yes	Yes	No	No	No	No	Yes	Yes	No	No	No	No	No	No	Positive	Resistant	Negative	Positive	Positive	Positive	Positive	No	Medium
98	SPH	Female	17	Single	Urban	Christian	Unemployed	None	Yes	Yes	Yes	No	No	No	No	No	Yes	No	No	Yes	No	No	No	No	Positive	Sensitive	Positive	Positive	Positive	Positive	Positive	No	Medium
99	Sululta	Female	60	Married	Rural	Muslim	House Wife	None	Yes	No	Yes	Yes	No	No	No	No	No	No	No	No	Yes	No	No	No	Positive	Sensitive	Positive	Positive	Positive	Positive	Positive	No	Very Low
100	SPH	Female	23	Single	Urban	Muslim	Unemployed	None	Yes	Yes	No	No	No	No	No	No	Yes	No	No	No	No	No	No	No	Positive	Resistant	Positive	Positive	Negative	Positive	Positive	No	Medium
101	SPH	Male	28	Single	Urban	Christian	Unemployed	None	Yes	No	No	No	No	No	No	No	No	No	No	No	No	Yes	Yes	Yes	Positive	Sensitive	Positive	Positive	Positive	Positive	Positive	No	Very Low
102	Sululta	Male	27	Married	Rural	Christian	Daily Laborer	None	Yes	No	No	No	No	No	No	No	No	No	No	No	No	No	No	No	Positive	Sensitive	Positive	Positive	Positive	Positive	Positive	No	Very Low
103	Sululta	Male	22	Married	Rural	Christian	Daily Laborer	None	Yes	Yes	Yes	No	No	No	No	No	Yes	No	No	No	No	No	No	No	Positive	Sensitive	Positive	Positive	Positive	Positive	Positive	No	Very Low
104	SPH	Female	23	Single	Urban	Christian	House Wife	None	Yes	No	No	No	No	No	No	Yes	Yes	No	No	No	No	No	No	No	Positive	Sensitive	Positive	Positive	Positive	Positive	Positive	No	High
105	Sululta	Male	28	Married	Urban	Muslim	Daily Laborer	None	Yes	No	Yes	No	No	No	No	No	Yes	Yes	No	No	No	Yes	Yes	No	Positive	Sensitive	Positive	Positive	Positive	Positive	Positive	No	Medium
106	Sendafa	Male	20	Single	Rural	Muslim	Unemployed	None	Yes	No	No	Yes	No	No	No	No	Yes	No	No	No	No	No	No	No	Positive	Sensitive	Positive	Positive	Positive	Positive	Positive	No	Medium
107	Sendafa	Female	25	Married	Rural	Christian	Employed	3000	Yes	No	No	Yes	No	No	Yes	Yes	Yes	Yes	No	No	No	No	No	No	Positive	Sensitive	Positive	Positive	Positive	Positive	Positive	No	Medium
108	SPH	Female	37	Married	Urban	Christian	Daily Laborer	None	Yes	No	No	No	No	No	No	No	Yes	No	No	No	No	No	No	No	Positive	Sensitive	Positive	Positive	Positive	Positive	Positive	No	Medium
109	Sendafa	Male	53	Married	Rural	Muslim	Daily Laborer	None	Yes	No	Yes	Yes	No	Yes	No	No	No	No	No	Yes	No	No	No	No	Positive	Resistant	Positive	Positive	Negative	Positive	Positive	No	Medium
110	SPH	Male	18	Single	Urban	Christian	Employed	3000	Yes	No	No	No	No	No	No	No	Yes	No	No	No	No	No	No	No	Positive	Sensitive	Positive	Positive	Positive	Positive	Positive	No	Low
111	SPH	Male	36	Single	Urban	Christian	Daily Laborer	None	Yes	No	No	No	Yes	No	Yes	Yes	No	Yes	No	Yes	No	No	No	No	Positive	Sensitive	Positive	Positive	Positive	Positive	Positive	No	High
112	SPH	Female	30	Married	Urban	Christian	House Wife	None	Yes	Yes	No	No	No	Yes	No	No	No	No	No	No	No	No	No	No	Positive	Resistant	Negative	Positive	Positive	Positive	Positive	No	Medium
113	SPH	Female	27	Married	Urban	Muslim	Daily Laborer	None	Yes	Yes	No	No	Yes	No	Yes	No	No	No	No	No	No	No	No	No	Positive	Resistant	Positive	Positive	Negative	Positive	Positive	No	Medium
114	SPH	Female	39	Married	Urban	Christian	Unemployed	None	Yes	No	No	No	No	No	No	No	Yes	No	No	No	No	No	No	No	Positive	Sensitive	Positive	Positive	Positive	Positive	Positive	No	High
115	SPH	Male	43	Single	Urban	Christian	Employed	4000	Yes	Yes	Yes	Yes	Yes	Yes	Yes	No	No	Yes	No	No	No	Yes	Yes	Yes	Positive	Sensitive	Positive	Positive	Positive	Positive	Positive	No	Medium
116	SPH	Male	60	Married	Urban	Christian	Employed	1500	Yes	No	No	No	No	No	No	No	No	No	No	No	No	Yes	Yes	Yes	Positive	Sensitive	Positive	Positive	Positive	Positive	Positive	No	Very Low
117	SPH	Male	34	Single	Urban	Christian	Daily Laborer	None	Yes	No	No	No	Yes	No	Yes	Yes	Yes	No	No	No	Yes	Yes	Yes	Yes	Positive	Sensitive	Positive	Positive	Positive	Positive	Positive	No	Medium
118	SPH	Male	28	Married	Urban	Christian	Employed	2000	Yes	Yes	No	No	No	No	No	No	No	No	No	Yes	No	Yes	Yes	No	Positive	Sensitive	Positive	Positive	Positive	Positive	Positive	No	Low
119	SPH	Male	37	Married	Urban	Christian	Unemployed	None	Yes	No	No	No	No	No	No	No	No	No	No	No	No	Yes	Yes	Yes	Positive	Sensitive	Positive	Positive	Positive	Positive	Positive	No	Low
120	Sululta	Female	39	Married	Rural	Muslim	Daily Laborer	None	Yes	Yes	No	No	Yes	No	No	No	Yes	No	No	No	No	No	No	No	Positive	Sensitive	Positive	Positive	Positive	Positive	Positive	No	Low
121	Sululta	Female	24	Single	Urban	Muslim	Daily Laborer	None	Yes	No	Yes	No	No	No	No	No	Yes	No	No	No	No	No	No	No	Positive	Sensitive	Positive	Positive	Positive	Positive	Positive	No	Medium
122	Sululta	Female	35	Single	Urban	Muslim	Daily Laborer	None	Yes	No	No	Yes	No	Yes	No	Yes	Yes	No	No	No	No	No	No	No	Positive	Sensitive	Positive	Positive	Positive	Positive	Positive	No	Medium
123	SPH	Female	35	Married	Urban	Christian	House Wife	None	Yes	No	No	No	No	No	No	Yes	Yes	Yes	No	No	No	No	No	No	Positive	Sensitive	Positive	Positive	Positive	Positive	Positive	No	High
124	SPH	Female	21	Single	Rural	Christian	Unemployed	None	Yes	Yes	Yes	No	No	No	No	No	No	No	No	No	No	No	No	No	Positive	Sensitive	Positive	Positive	Positive	Positive	Positive	No	Very Low
125	SPH	Male	64	Married	Rural	Christian	Daily Laborer	None	Yes	No	No	No	Yes	No	Yes	No	Yes	Yes	No	No	No	No	No	No	Positive	Sensitive	Positive	Positive	Positive	Positive	Positive	No	High
126	SPH	Female	24	Single	Urban	Muslim	Unemployed	None	Yes	No	No	No	No	No	No	No	No	No	No	No	No	No	No	No	Positive	Sensitive	Positive	Positive	Positive	Positive	Positive	No	Medium
127	SPH	Male	12	Single	Urban	Christian	Unemployed	None	Yes	Yes	Yes	No	No	No	No	No	No	No	No	No	No	No	No	No	Positive	Sensitive	Positive	Positive	Positive	Positive	Positive	No	High
128	SPH	Female	24	Married	Urban	Christian	Employed	1300	Yes	Yes	No	No	No	No	No	No	No	Yes	No	No	No	No	No	No	Positive	Sensitive	Positive	Positive	Positive	Positive	Positive	No	Medium
129	SPH	Female	28	Married	Urban	Christian	Unemployed	None	Yes	Yes	Yes	Yes	Yes	Yes	Yes	Yes	Yes	Yes	Yes	Yes	Yes	Yes	Yes	Yes	Positive	Sensitive	Positive	Positive	Positive	Positive	Positive	No	Very Low
130	SPH	Female	38	Single	Urban	Christian	Employed	1400	Yes	No	No	No	No	No	No	No	Yes	No	No	No	No	No	No	No	Positive	Sensitive	Negative	Positive	Positive	Positive	Positive	No	High
131	SPH	Female	20	Single	Urban	Christian	Daily Laborer	None	Yes	Yes	No	No	No	Yes	Yes	No	Yes	No	No	Yes	No	No	No	No	Positive	Sensitive	Positive	Positive	Positive	Positive	Positive	No	High
132	SPH	Male	30	Single	Urban	Christian	Employed	15OO	Yes	No	No	No	No	No	No	No	Yes	No	No	No	No	No	No	No	Positive	Sensitive	Positive	Positive	Positive	Positive	Positive	No	Low
133	Sendafa	Male	42	Married	Urban	Christian	Unemployed	None	Yes	No	No	No	No	No	No	No	Yes	No	No	No	No	Yes	No	No	Positive	Sensitive	Positive	Positive	Positive	Positive	Positive	No	Medium
134	SPH	Female	20	Married	Urban	Christian	Employed	1400	Yes	No	No	No	No	No	No	No	No	No	No	No	No	Yes	Yes	Yes	Positive	Sensitive	Positive	Positive	Positive	Positive	Positive	No	Medium
135	SPH	Female	24	Single	Urban	Muslim	Daily Laborer	None	Yes	No	No	No	No	No	Yes	No	Yes	No	No	No	No	No	No	No	Positive	Sensitive	Positive	Positive	Positive	Positive	Positive	No	High
136	SPH	Female	31	Single	Urban	Muslim	Daily Laborer	None	Yes	Yes	Yes	No	No	Yes	No	No	Yes	No	No	Yes	No	No	No	No	Positive	Sensitive	Positive	Positive	Positive	Positive	Positive	No	Low
137	SPH	Male	21	Single	Urban	Christian	Employed	3000	Yes	Yes	No	No	No	No	No	No	No	No	No	Yes	No	Yes	Yes	No	Positive	Sensitive	Positive	Positive	Positive	Positive	Positive	No	High
138	SPH	Female	46	Single	Urban	Christian	Employed	1000	Yes	No	No	No	No	No	No	No	Yes	No	No	Yes	No	Yes	Yes	Yes	Positive	Resistant	Positive	Positive	Negative	Positive	Positive	No	Low
139	SPH	Female	26	Married	Urban	Christian	House Wife	None	Yes	Yes	No	No	No	Yes	No	No	Yes	Yes	No	No	No	No	No	No	Positive	Sensitive	Positive	Positive	Positive	Positive	Positive	No	Low
140	SPH	Female	25	Married	Urban	Christian	House Wife	None	Yes	No	No	No	No	No	No	No	No	No	No	No	No	No	No	No	Positive	Sensitive	Positive	Positive	Positive	Positive	Positive	No	High
141	Sululta	Female	30	Married	Rural	Christian	Daily Laborer	None	Yes	Yes	No	Yes	No	Yes	No	Yes	Yes	No	No	No	No	No	No	No	Positive	Sensitive	Positive	Positive	Positive	Positive	Positive	No	Medium
142	SPH	Female	23	Married	Urban	Christian	House Wife	None	Yes	Yes	No	No	No	Yes	No	No	Yes	No	No	Yes	No	No	No	No	Positive	Sensitive	Positive	Positive	Positive	Positive	Positive	No	Medium
143	SPH	Female	22	Single	Urban	Christian	Employed	3000	Yes	No	No	No	No	No	No	No	Yes	No	No	No	No	No	No	No	Positive	Sensitive	Positive	Positive	Positive	Positive	Positive	No	Medium
144	Sululta	Female	22	Single	Urban	Christian	Unemployed	None	Yes	No	No	Yes	No	No	No	Yes	No	No	No	No	No	No	No	No	Positive	Sensitive	Positive	Positive	Positive	Positive	Positive	No	Low
145	SPH	Male	32	Married	Urban	Christian	Unemployed	None	Yes	No	Yes	No	No	No	No	No	No	No	No	No	No	No	No	No	Positive	Sensitive	Positive	Positive	Positive	Positive	Positive	No	Medium
146	Sululta	Male	20	Married	Rural	Christian	Daily Laborer	None	Yes	No	No	No	Yes	No	No	Yes	Yes	No	Yes	No	No	Yes	No	No	Positive	Sensitive	Positive	Positive	Positive	Positive	Positive	No	Very Low
147	Sendafa	Male	22	Single	Urban	Christian	Unemployed	None	Yes	No	No	No	Yes	No	No	Yes	No	No	No	No	No	No	No	No	Positive	Sensitive	Positive	Positive	Positive	Positive	Positive	No	Low
148	Sululta	Male	26	Married	Rural	Christian	Daily Laborer	None	Yes	No	No	No	No	No	No	No	No	No	No	No	No	No	No	No	Positive	Sensitive	Positive	Positive	Positive	Positive	Positive	No	Low
149	SPH	Female	65	Married	Rural	Christian	House Wife	None	Yes	No	No	No	No	No	No	No	Yes	No	No	No	No	No	No	No	Positive	Sensitive	Positive	Positive	Positive	Positive	Positive	No	High
150	SPH	Male	28	Single	Urban	Christian	Daily Laborer	None	Yes	No	No	Yes	No	No	No	No	Yes	No	No	No	No	No	No	No	Positive	Sensitive	Positive	Positive	Positive	Positive	Positive	No	Medium
151	SPH	Male	23	Single	Urban	Christian	Daily Laborer	None	Yes	No	No	No	No	Yes	No	No	No	No	No	No	No	No	No	Yes	Positive	Sensitive	Positive	Positive	Positive	Positive	Positive	No	Medium
152	Sendafa	Female	20	Single	Urban	Christian	Employed	1700	Yes	No	Yes	No	No	No	No	No	No	No	No	No	No	No	No	No	Positive	Sensitive	Positive	Positive	Positive	Positive	Positive	No	Medium
153	Sendafa	Female	20	Married	Rural	Christian	House Wife	None	Yes	No	No	No	No	No	No	No	No	No	No	No	No	No	No	No	Positive	Sensitive	Positive	Positive	Positive	Positive	Positive	No	High
154	Sululta	Male	28	Single	Rural	Christian	Daily Laborer	None	Yes	Yes	No	No	No	No	No	No	Yes	No	Yes	No	No	No	No	No	Positive	Sensitive	Positive	Positive	Positive	Positive	Positive	No	High
155	SPH	Female	60	Married	Urban	Christian	House Wife	None	Yes	Yes	No	No	No	No	No	Yes	Yes	Yes	No	No	No	No	No	No	Positive	Sensitive	Positive	Positive	Positive	Positive	Positive	No	Low
156	SPH	Female	32	Married	Urban	Christian	Employed	800	Yes	Yes	No	No	No	No	No	Yes	No	No	No	No	No	No	No	No	Positive	Sensitive	Positive	Positive	Positive	Positive	Positive	No	Medium
157	SPH	Male	50	Divorced	Urban	Christian	Employed	1000	Yes	No	No	No	No	No	No	No	No	Yes	No	Yes	Yes	No	No	No	Positive	Sensitive	Positive	Positive	Positive	Positive	Positive	No	Medium
158	SPH	Male	56	Married	Urban	Christian	Employed	3000	Yes	No	No	No	No	No	No	No	No	No	No	No	Yes	Yes	No	No	Positive	Sensitive	Positive	Positive	Positive	Positive	Positive	No	Low
159	SPH	Male	20	Single	Urban	Christian	Daily Laborer	None	Yes	No	No	No	Yes	No	No	No	Yes	No	No	No	No	No	No	No	Positive	Sensitive	Positive	Positive	Positive	Positive	Positive	No	Medium
160	SPH	Male	29	Single	Urban	Christian	Employed	3000	Yes	Yes	No	No	No	No	Yes	Yes	Yes	No	No	No	No	No	No	No	Positive	Sensitive	Positive	Positive	Positive	Positive	Positive	No	Low
161	SPH	Male	26	Married	Urban	Christian	Employed	2000	Yes	No	No	No	No	No	Yes	No	Yes	No	No	No	No	No	No	No	Positive	Resistant	Negative	Positive	Positive	Positive	Positive	No	Very Low
162	SPH	Female	40	Married	Urban	Christian	Daily Laborer	None	Yes	No	No	Yes	No	Yes	No	No	Yes	No	Yes	Yes	No	No	No	No	Positive	Sensitive	Positive	Positive	Positive	Positive	Positive	No	Low
163	SPH	Female	42	Married	Urban	Christian	House Wife	None	Yes	Yes	No	No	Yes	No	No	Yes	No	No	No	No	No	No	No	No	Positive	Sensitive	Positive	Positive	Positive	Positive	Positive	No	Low
164	SPH	Male	75	Married	Urban	Christian	Employed	3000	Yes	No	No	No	No	No	No	No	Yes	No	No	No	No	Yes	No	No	Positive	Sensitive	Positive	Positive	Positive	Positive	Positive	No	High
165	SPH	Male	32	Married	Urban	Christian	Daily Laborer	None	Yes	Yes	Yes	No	No	No	No	Yes	No	No	No	No	Yes	Yes	Yes	No	Positive	Sensitive	Positive	Positive	Positive	Positive	Positive	No	Low
166	SPH	Female	27	Single	Urban	Christian	Unemployed	None	Yes	No	No	No	No	No	No	No	Yes	No	No	No	No	No	No	No	Positive	Sensitive	Positive	Positive	Positive	Positive	Positive	No	High
167	SPH	Male	25	Single	Urban	Christian	Daily Laborer	None	Yes	No	No	Yes	No	No	No	Yes	No	Yes	No	Yes	No	No	No	No	Positive	Sensitive	Positive	Positive	Positive	Positive	Positive	No	Very Low
168	SPH	Male	32	Married	Urban	Christian	Employed	1000	Yes	No	Yes	No	No	No	No	No	No	No	No	No	No	No	No	No	Positive	Sensitive	Positive	Positive	Positive	Positive	Positive	No	Very Low
169	SPH	Male	38	Married	Rural	Christian	Employed	1600	Yes	No	Yes	No	No	No	No	Yes	Yes	Yes	No	Yes	No	Yes	No	No	Positive	Sensitive	Positive	Positive	Positive	Positive	Positive	No	Very Low
170	SPH	Male	40	Single	Urban	Christian	Daily Laborer	6000	Yes	Yes	Yes	No	No	No	No	No	No	No	No	No	No	Yes	Yes	Yes	Positive	Sensitive	Positive	Positive	Positive	Positive	Positive	No	Low
171	SPH	Male	36	Single	Urban	Christian	Daily Laborer	None	Yes	No	No	No	Yes	No	No	No	Yes	No	No	No	No	No	No	No	Positive	Sensitive	Positive	Positive	Positive	Positive	Positive	No	Medium
172	SPH	Male	36	Single	Urban	Christian	Daily Laborer	None	Yes	No	Yes	No	No	No	No	No	Yes	No	No	Yes	No	Yes	Yes	Yes	Positive	Sensitive	Positive	Positive	Positive	Positive	Positive	No	Low
173	SPH	Male	37	Married	Urban	Christian	Employed	2000	Yes	Yes	No	No	No	No	No	No	Yes	Yes	No	No	Yes	No	No	No	Positive	Sensitive	Positive	Positive	Positive	Positive	Positive	No	High
174	SPH	Female	22	Single	Urban	Muslim	Daily Laborer	None	Yes	Yes	No	No	No	No	No	No	Yes	Yes	No	No	No	No	No	No	Positive	Sensitive	Positive	Positive	Positive	Positive	Positive	No	Medium
175	SPH	Female	65	Married	Rural	Christian	House Wife	None	Yes	No	No	No	No	No	No	No	Yes	No	No	No	No	No	No	No	Positive	Sensitive	Positive	Positive	Positive	Positive	Positive	No	Medium
176	SPH	Male	28	Single	Urban	Christian	Employed	2000	Yes	No	No	No	No	No	No	No	Yes	No	No	No	No	Yes	Yes	No	Positive	Sensitive	Positive	Positive	Positive	Positive	Positive	No	High
177	SPH	Male	35	Married	Urban	Muslim	Daily Laborer	None	Yes	Yes	No	No	Yes	No	No	No	Yes	No	No	Yes	No	No	No	No	Positive	Sensitive	Positive	Positive	Positive	Positive	Positive	No	Very Low
178	SPH	Male	24	Married	Urban	Christian	House Wife	None	Yes	No	Yes	No	No	No	Yes	No	Yes	No	Yes	No	No	No	No	No	Positive	Resistant	Positive	Positive	Negative	Positive	Positive	No	Very Low
179	SPH	Female	41	Married	Urban	Christian	House Wife	None	Yes	No	No	Yes	Yes	No	No	No	Yes	No	No	Yes	No	No	No	No	Positive	Sensitive	Positive	Positive	Positive	Positive	Positive	No	Medium
180	Sendafa	Male	45	Married	Rural	Christian	Daily Laborer	None	Yes	No	No	Yes	No	Yes	No	No	Yes	No	No	Yes	No	Yes	Yes	Yes	Positive	Sensitive	Positive	Positive	Positive	Positive	Positive	No	High
181	Sendafa	Male	47	Married	Rural	Christian	Daily Laborer	None	Yes	No	No	No	No	No	No	No	Yes	No	No	No	No	Yes	No	No	Positive	Sensitive	Positive	Positive	Positive	Positive	Positive	No	High
182	SPH	Female	38	Married	Urban	Christian	House Wife	None	Yes	Yes	Yes	No	No	Yes	No	No	Yes	No	Yes	No	No	No	No	No	Positive	Sensitive	Positive	Positive	Positive	Positive	Positive	No	Medium
183	Sendafa	Male	40	Married	Rural	Christian	Employed	3000	Yes	Yes	Yes	No	No	No	No	No	Yes	Yes	No	No	No	No	No	No	Positive	Sensitive	Positive	Positive	Positive	Positive	Positive	No	High
184	Sendafa	Female	35	Married	Urban	Christian	Daily Laborer	None	Yes	Yes	No	No	Yes	No	Yes	No	Yes	No	No	No	No	No	No	No	Positive	Sensitive	Positive	Positive	Positive	Positive	Positive	No	High
185	SPH	Male	25	Single	Rural	Christian	Employed	6000	Yes	No	No	No	No	No	No	No	Yes	No	No	No	No	No	No	No	Positive	Sensitive	Negative	Positive	Positive	Positive	Positive	No	Medium
186	Sululta	Male	38	Married	Urban	Christian	Employed	2000	Yes	No	No	No	No	No	No	No	No	Yes	No	No	No	No	No	No	Positive	Sensitive	Positive	Positive	Positive	Positive	Positive	No	Medium
187	SPH	Male	53	Married	Urban	Christian	Employed	2000	Yes	No	Yes	No	No	No	No	No	Yes	No	No	No	Yes	Yes	No	No	Positive	Sensitive	Positive	Positive	Positive	Positive	Positive	No	Very Low
188	Sululta	Male	32	Married	Rural	Christian	Daily Laborer	None	Yes	No	No	Yes	No	No	Yes	No	Yes	No	No	No	No	No	No	No	Positive	Sensitive	Positive	Positive	Positive	Positive	Positive	No	High
189	Sendafa	Female	25	Married	Urban	Christian	House Wife	None	Yes	No	No	No	No	Yes	No	No	Yes	Yes	No	No	Yes	No	No	No	Positive	Sensitive	Positive	Positive	Positive	Positive	Positive	No	Low
190	Sululta	Female	35	Married	Rural	Christian	House Wife	None	Yes	Yes	Yes	Yes	No	Yes	No	Yes	Yes	Yes	No	Yes	No	No	No	No	Positive	Sensitive	Positive	Positive	Positive	Positive	Positive	No	Medium
191	SPH	Female	48	Married	Urban	Christian	Employed	2000	Yes	No	No	No	No	No	Yes	Yes	Yes	No	No	No	No	No	No	No	Positive	Sensitive	Positive	Positive	Positive	Positive	Positive	No	Medium
192	SPH	Male	49	Married	Urban	Christian	Employed	2200	Yes	No	No	No	No	No	No	No	Yes	No	No	Yes	No	Yes	Yes	Yes	Positive	Sensitive	Positive	Positive	Positive	Positive	Positive	No	Medium
193	SPH	Male	46	Married	Urban	Christian	Daily Laborer	None	Yes	No	No	Yes	No	No	No	No	Yes	No	No	Yes	No	No	No	No	Positive	Sensitive	Positive	Positive	Positive	Positive	Positive	No	Low
194	SPH	Male	39	Married	Urban	Christian	Daily Laborer	None	Yes	No	Yes	No	Yes	No	No	Yes	Yes	No	No	No	No	No	No	No	Positive	Resistant	Positive	Positive	Negative	Positive	Positive	No	Medium
195	SPH	Male	35	Single	Urban	Christian	Daily Laborer	None	Yes	No	Yes	No	No	Yes	No	No	Yes	Yes	No	No	No	No	No	No	Positive	Sensitive	Positive	Positive	Positive	Positive	Positive	No	High
196	SPH	Female	48	Married	Urban	Muslim	House Wife	None	Yes	Yes	No	No	No	No	Yes	No	No	Yes	No	No	Yes	No	No	No	Positive	Sensitive	Positive	Positive	Positive	Positive	Positive	No	High
197	SPH	Female	35	Divorced	Rural	Christian	Employed	2500	Yes	No	No	No	No	No	No	No	Yes	Yes	No	No	No	No	No	No	Positive	Sensitive	Positive	Positive	Positive	Positive	Positive	No	Low
198	SPH	Male	21	Single	Rural	Christian	Unemployed	None	Yes	No	Yes	No	No	No	No	No	Yes	No	No	No	No	Yes	No	No	Positive	Sensitive	Positive	Positive	Positive	Positive	Positive	No	High
199	SPH	Female	80	Married	Urban	Christian	House Wife	None	Yes	No	No	No	No	No	Yes	Yes	Yes	No	No	No	Yes	No	No	No	Positive	Sensitive	Positive	Positive	Positive	Positive	Positive	No	Very Low
200	SPH	Male	26	Single	Urban	Christian	Daily Laborer	None	Yes	Yes	No	No	No	Yes	No	Yes	Yes	No	No	No	Yes	Yes	No	No	Positive	Sensitive	Positive	Positive	Positive	Positive	Positive	No	Medium
201	Sululta	Male	45	Married	Urban	Christian	Daily Laborer	None	Yes	No	Yes	No	No	Yes	No	No	Yes	Yes	No	No	No	No	No	No	Positive	Sensitive	Positive	Positive	Positive	Positive	Positive	No	Low
202	SPH	Female	22	Single	Urban	Christian	Employed	1200	Yes	No	No	Yes	No	Yes	No	Yes	Yes	No	No	No	No	No	No	No	Positive	Sensitive	Positive	Positive	Positive	Positive	Positive	No	Medium
203	SPH	Male	29	Married	Urban	Christian	Employed	3500	Yes	Yes	No	No	No	No	No	No	Yes	Yes	No	No	No	No	No	No	Positive	Sensitive	Positive	Positive	Positive	Positive	Positive	No	Very Low
204	SPH	Male	42	Single	Urban	Christian	Daily Laborer	None	Yes	No	Yes	No	No	Yes	No	No	Yes	No	No	Yes	Yes	Yes	Yes	Yes	Positive	Sensitive	Positive	Positive	Positive	Positive	Positive	No	Medium
205	Sendafa	Male	23	Single	Rural	Muslim	Daily Laborer	None	Yes	No	Yes	No	Yes	Yes	No	Yes	Yes	No	No	No	Yes	No	No	No	Positive	Sensitive	Positive	Positive	Positive	Positive	Positive	No	High
206	SPH	Male	9	Single	Urban	Muslim	Unemployed	None	Yes	Yes	No	No	No	No	Yes	No	Yes	No	No	No	No	No	No	No	Positive	Sensitive	Positive	Positive	Positive	Positive	Positive	No	Very Low
207	SPH	Male	39	Married	Urban	Christian	Daily Laborer	None	Yes	No	No	Yes	No	No	No	Yes	No	No	No	Yes	No	No	No	Yes	Positive	Resistant	Negative	Positive	Positive	Positive	Positive	No	Low
208	SPH	Male	34	Single	Urban	Christian	Employed	3000	Yes	No	No	No	No	No	No	Yes	Yes	No	No	No	No	Yes	Yes	Yes	Positive	Sensitive	Positive	Positive	Positive	Positive	Positive	No	High
209	SPH	Male	31	Single	Urban	Christian	Employed	5000	Yes	No	Yes	No	No	No	No	No	Yes	No	No	Yes	No	No	No	No	Positive	Sensitive	Positive	Positive	Positive	Positive	Positive	No	Medium
210	Sendafa	Female	55	Married	Urban	Christian	House Wife	None	Yes	No	No	No	Yes	No	Yes	No	Yes	No	No	No	Yes	No	No	No	Positive	Sensitive	Positive	Positive	Positive	Positive	Positive	No	Medium
211	SPH	Male	70	Married	Urban	Christian	Employed	5000	Yes	No	No	No	No	No	No	No	Yes	Yes	No	No	No	No	No	No	Positive	Sensitive	Positive	Positive	Positive	Positive	Positive	No	Very Low
212	SPH	Male	19	Single	Rural	Muslim	Unemployed	None	Yes	No	No	No	No	No	No	No	Yes	No	No	No	No	No	No	No	Positive	Sensitive	Positive	Positive	Positive	Positive	Positive	No	Low
213	SPH	Female	27	Widowed	Urban	Christian	Employed	2500	Yes	No	No	No	No	No	No	No	Yes	No	No	No	Yes	No	No	No	Positive	Sensitive	Positive	Positive	Positive	Positive	Positive	No	Medium
214	SPH	Female	58	Married	Urban	Christian	Daily Laborer	None	Yes	Yes	No	Yes	No	Yes	Yes	Yes	Yes	Yes	No	Yes	No	No	No	No	Positive	Resistant	Positive	Positive	Negative	Positive	Positive	No	High
215	SPH	Female	25	Single	Urban	Christian	Employed	1300	Yes	Yes	No	Yes	No	Yes	No	No	Yes	Yes	No	No	No	No	No	No	Positive	Sensitive	Positive	Positive	Positive	Positive	Positive	No	High
216	Sululta	Female	23	Married	Urban	Christian	House Wife	2000	Yes	No	No	No	No	No	Yes	No	Yes	No	No	No	Yes	No	No	No	Positive	Sensitive	Positive	Positive	Positive	Positive	Positive	No	High
